# Supplementary material for: Theoretical Assessment of the Ligand/Metal/Quadruplex Recognition in the Non-Canonical Nucleic Acids Structures
Source: Molecules. 2023 Aug 17;28(16):6109. doi: 10.3390/molecules28166109 (PMC10459790; doi:10.3390/molecules28166109)
Supplement: Supplementary file 1 [file molecules-28-06109-s001.zip]

Archive with 1 entries (1 files):
- molecules-2518020-supplementary.pdf
